# Supplementary material for: A Tight-Connection g-C3N4/BiOBr (001) S-Scheme Heterojunction Photocatalyst for Boosting Photocatalytic Degradation of Organic Pollutants
Source: Nanomaterials (Basel). 2024 Jun 22;14(13):1071. doi: 10.3390/nano14131071 (PMC11243395; doi:10.3390/nano14131071)
Supplement: Supplementary file 1 [file nanomaterials-14-01071-s001.zip]

Archive with 1 entries (1 files):
- nanomaterials-3041804-supplementary.pdf
